# Supplementary material for: Loss of homeostatic functions in microglia from a murine model of Friedreich's ataxia
Source: Genes Dis. 2023 Nov 23;11(6):101178. doi: 10.1016/j.gendis.2023.101178 (PMC11295442; doi:10.1016/j.gendis.2023.101178)
Supplement: Multimedia component 2 [file mmc2.xlsx]

## Sheet: Foglio1
Symbol	GeneID	ensembl_gene_id	Description	WT1	WT2	WT3	WT4	KIKO1	KIKO2	KIKO3	KIKO4	baseMean	log2FoldChange	pvalue
Rps2	16898	ENSMUSG00000044533	ribosomal protein S2	9.83879	9.86232	9.57786	9.92747	8.93018	9.41813	9.18063	8.87942	724.967	-0.607315	2.6949e-06
Ndufb6	230075	ENSMUSG00000071014	NADH dehydrogenase (ubiquinone) 1 beta subcomplex_ 6	7.7683	7.56636	7.65252	7.5332	6.89982	6.92406	7.08726	6.70087	158.357	-0.623635	8.06704e-06
Socs7	192157	ENSMUSG00000038485	suppressor of cytokine signaling 7	7.98311	7.66135	7.95768	8.26071	6.93902	7.43271	7.23461	7.22147	199.76	-0.640723	1.64927e-05
Hsp90aa1	15519	ENSMUSG00000021270	heat shock protein 90_ alpha (cytosolic)_ class A member 1	10.3058	10.4524	9.83181	9.84412	10.1836	11.2411	11.1774	11.4634	1651.58	0.724237	2.22247e-05
ND4	17719	ENSMUSG00000064363	NADH dehydrogenase subunit 4	13.6317	13.7394	13.4101	13.2503	14.1983	13.8635	13.9879	14.4377	14891.4	0.542512	3.29915e-05
Fbxw7	50754	ENSMUSG00000028086	F-box and WD-40 domain protein 7	7.24329	7.04423	7.15349	6.93631	7.49397	8.0952	7.69241	8.04348	183.093	0.625598	3.31512e-05
Csf2ra	12982	ENSMUSG00000059326	colony stimulating factor 2 receptor_ alpha_ low-affinity (granulocyte-macrophage)	9.91225	10.0428	9.73276	9.91693	10.2992	10.3759	10.408	10.9051	1211.62	0.538351	3.61842e-05
Id2	15902	ENSMUSG00000020644	inhibitor of DNA binding 2	11.1323	11.2285	11.1377	11.0211	11.3671	11.6792	11.6311	11.5555	2633.76	0.402552	4.89119e-05
Atp5b	11947	ENSMUSG00000025393	ATP synthase_ H+ transporting mitochondrial F1 complex_ beta subunit	9.86791	9.78004	9.57013	9.67935	9.35659	9.11842	9.33183	8.99392	718.911	-0.471004	5.09215e-05
ND2	17717	ENSMUSG00000064345	NADH dehydrogenase subunit 2	12.0486	12.253	12.5363	12.1657	12.7814	13.0244	12.5582	12.8497	6053.6	0.492702	5.49482e-05
Pde3b	18576	ENSMUSG00000030671	phosphodiesterase 3B_ cGMP-inhibited	5.465	5.8717	6.34131	6.3393	6.86971	6.94733	7.0012	6.97852	93.9185	0.684952	5.56623e-05
Pdlim4	30794	ENSMUSG00000020388	PDZ and LIM domain 4	8.05449	7.84067	7.74335	7.66856	8.14074	8.42024	8.55726	8.74801	292.032	0.555688	8.05326e-05
Evl	14026	ENSMUSG00000021262	Ena-vasodilator stimulated phosphoprotein	7.92195	8.32875	8.1359	8.37509	8.86297	8.62168	8.66113	8.93626	365.441	0.507118	9.05338e-05
Eif4a1	13681	ENSMUSG00000059796	eukaryotic translation initiation factor 4A1	9.4772	9.73035	9.48549	9.83456	8.95669	9.2852	9.22198	8.91442	673.061	-0.479355	0.000114836
Ndufb3	66495	ENSMUSG00000026032	NADH dehydrogenase (ubiquinone) 1 beta subcomplex 3	9.57092	9.24627	9.00383	9.01191	8.40502	8.73966	8.7877	8.49828	494.931	-0.525973	0.00014152
Dot1l	208266	ENSMUSG00000061589	DOT1-like_ histone H3 methyltransferase (S, cerevisiae)	9.36169	9.64173	9.42504	9.75228	9.14867	9.10555	9.08825	8.79315	638.114	-0.459784	0.000165011
Csf1r	12978	ENSMUSG00000024621	colony stimulating factor 1 receptor	10.6317	11.0529	11.1293	10.5313	11.7451	11.3185	11.2637	11.4661	2337.17	0.517737	0.000174187
Ms4a6d	68774	ENSMUSG00000024679	membrane-spanning 4-domains_ subfamily A_ member 6D	9.71407	9.33318	9.56702	9.51343	8.97094	9.03942	9.15809	9.1622	642.307	-0.415172	0.000211296
Ubc	22190	ENSMUSG00000008348	ubiquitin C	12.1591	12.437	11.8316	11.7595	12.3422	12.7224	12.694	12.9009	5430.95	0.518172	0.000222683
Btg1	12226	ENSMUSG00000036478	B cell translocation gene 1_ anti-proliferative	5.89088	5.1591	5.75797	5.14638	5.98859	7.21034	6.41554	6.57924	71.1464	0.703296	0.00023718
Jund	16478	ENSMUSG00000071076	jun D proto-oncogene	8.49796	8.55875	8.55488	8.68289	9.17559	8.77585	9.04589	9.30812	462.088	0.458244	0.000247622
Dcun1d5	76863	ENSMUSG00000032002	DCN1_ defective in cullin neddylation 1_ domain containing 5 (S, cerevisiae)	6.80532	6.54358	6.53173	7.33941	6.197	5.95897	5.839	5.87832	87.9043	-0.638844	0.000290595
Ier5	15939	ENSMUSG00000056708	immediate early response 5	9.35913	9.20806	9.25216	9.14685	9.46632	9.85639	9.61657	9.79153	715.297	0.40754	0.000335004
Ccl4	20303	ENSMUSG00000018930	chemokine (C-C motif) ligand 4	8.51187	9.0657	8.87165	8.34397	8.92774	9.59428	9.41501	9.54988	547.3	0.546294	0.0003734
Gpx4	625249	ENSMUSG00000075706	glutathione peroxidase 4	6.61237	7.07641	6.58181	6.91227	6.13082	6.28541	5.89461	5.24019	85.8006	-0.630771	0.000423982
Dnajb6	23950	ENSMUSG00000029131	DnaJ (Hsp40) homolog_ subfamily B_ member 6	7.68895	7.76371	7.39676	7.84407	7.92339	8.40771	8.31381	8.34812	255.05	0.494921	0.0004413
Gm15726	NULL	ENSMUSG00000087263	predicted gene 15726	1.73705	2.31303	1.78722	3.33777	3.32847	5.22981	3.47554	5.39239	14.3202	0.630658	0.000473635
Plekhm2	69582	ENSMUSG00000028917	pleckstrin homology domain containing_ family M (with RUN domain) member 2	8.92937	9.19101	9.18892	9.19996	9.38171	9.7363	9.49814	9.66832	661.577	0.403766	0.000480707
Dnmt3aos	100038522	ENSMUSG00000073242	DNA methyltransferase 3A_ opposite strand	4.67253	5.44855	4.30704	5.26506	5.0829	6.61094	6.02494	6.94198	54.8909	0.694842	0.000483888
Bach1	12013	ENSMUSG00000025612	BTB and CNC homology 1	7.24329	6.93147	6.97757	6.98324	7.19525	7.79526	7.79827	7.9299	169.156	0.543003	0.000493836
Cox7c	12867	ENSMUSG00000017778	cytochrome c oxidase subunit VIIc	10.9332	10.4235	10.292	10.575	9.76655	10.2575	10.1077	9.91449	1282.93	-0.477126	0.000499009
Hmox1	15368	ENSMUSG00000005413	heme oxygenase 1	9.2417	9.48074	8.98534	9.48109	9.29937	9.92685	10.131	10.6758	861.742	0.589824	0.000559093
Sdhc	66052	ENSMUSG00000058076	succinate dehydrogenase complex_ subunit C_ integral membrane protein	8.39672	8.29724	7.94338	8.48922	7.76879	7.80802	7.85544	7.46412	262.431	-0.481373	0.000613689
Eif5a	276770	ENSMUSG00000078812	eukaryotic translation initiation factor 5A	9.7575	9.45853	9.56391	10.1775	9.19798	9.34774	9.24088	9.06644	732.007	-0.473081	0.000619503
Tmed9	67511	ENSMUSG00000058569	transmembrane emp24 protein transport domain containing 9	10.0504	9.78004	9.79645	9.93942	9.50439	9.61623	9.4959	9.18844	827.416	-0.394775	0.000666259
Abcd1	11666	ENSMUSG00000031378	ATP-binding cassette_ sub-family D (ALD)_ member 1	7.76056	7.98891	7.98586	7.69699	8.43275	8.17621	8.33407	8.42956	278.274	0.428236	0.000685952
Atp6v1g1	66290	ENSMUSG00000039105	ATPase_ H+ transporting_ lysosomal V1 subunit G1	9.95697	9.41095	9.11431	9.54895	8.50311	9.23881	8.97026	8.69775	606.712	-0.532771	0.00072393
Clec4b1	69810	ENSMUSG00000030147	C-type lectin domain family 4_ member b1	3.1965	4.5743	4.3654	4.10403	5.96979	4.68255	5.33519	5.49685	29.5847	0.672411	0.00073862
Swi5	72931	ENSMUSG00000044627	SWI5 recombination repair homolog (yeast)	8.09199	7.98327	8.10625	8.04543	8.70422	8.24355	8.52237	8.61119	317.071	0.421771	0.000802387
Slc39a3	106947	ENSMUSG00000046822	solute carrier family 39 (zinc transporter)_ member 3	5.70977	6.90782	6.45317	6.3393	4.81437	5.06941	5.839	5.65571	62.7964	-0.644706	0.00084751
Rbbp6	19647	ENSMUSG00000030779	retinoblastoma binding protein 6	8.52106	8.74378	8.95715	8.42693	9.01976	9.14884	9.16658	9.2961	489.905	0.425658	0.000877107
Tnfaip8	106869	ENSMUSG00000062210	tumor necrosis factor_ alpha-induced protein 8	8.00293	7.87156	7.96242	8.03989	8.60107	8.16137	8.39318	8.62662	300.171	0.430785	0.000892589
Ralgds	19730	ENSMUSG00000026821	ral guanine nucleotide dissociation stimulator	5.833	6.83446	5.9225	6.47683	6.56596	7.78238	7.27708	7.15917	115.723	0.624144	0.000903847
Arl8a	68724	ENSMUSG00000026426	ADP-ribosylation factor-like 8A	9.17046	8.94889	8.95478	9.66143	8.48666	8.8518	8.58288	8.60731	495.32	-0.484598	0.000904163
Gid8	76425	ENSMUSG00000027573	GID complex subunit 8 homolog (S, cerevisiae)	7.0662	6.83446	6.74458	7.32126	6.11379	6.55144	6.29671	6.3001	103.469	-0.542125	0.000927401
Amz1	231842	ENSMUSG00000050022	archaelysin family metallopeptidase 1	7.38093	7.99454	7.58658	7.81193	8.31476	8.31237	7.97636	8.48564	259.654	0.482529	0.000933631
Gda	14544	ENSMUSG00000058624	guanine deaminase	4.45954	4.15941	4.88756	4.77183	5.8719	6.02607	5.11874	5.42805	36.2898	0.645267	0.000968605
AL732506.1	NULL	ENSMUSG00000115420		1.73705	2.57569	0	1.59672	0.865773	5.47366	4.15968	5.19949	13.2745	0.520045	0.000988827
Rora	19883	ENSMUSG00000032238	RAR-related orphan receptor alpha	6.44857	6.67548	5.96086	6.01732	6.82855	6.94733	7.08726	7.13778	102.812	0.548045	0.00100576
Dpf2	19708	ENSMUSG00000024826	D4_ zinc and double PHD fingers family 2	6.907	6.96624	6.79853	6.81185	6.33565	6.30355	6.29671	6.0935	95.9208	-0.503594	0.0010514
Isca2	74316	ENSMUSG00000021241	iron-sulfur cluster assembly 2 homolog (S, cerevisiae)	6.14986	6.01141	5.77959	6.26529	4.97387	5.62562	5.07126	5.02414	50.7906	-0.601783	0.00112643
Tiprl	226591	ENSMUSG00000040843	TIP41_ TOR signalling pathway regulator-like (S, cerevisiae)	7.40099	7.55878	7.47173	7.60247	6.91956	7.13127	7.07527	6.83976	154.008	-0.446472	0.00125593
9530068E07Rik	213673	ENSMUSG00000036275	RIKEN cDNA 9530068E07 gene	8.14052	7.87156	7.32505	8.54893	6.93902	7.72295	7.08726	7.06035	205.835	-0.575024	0.00136509
Irg1	16365	ENSMUSG00000022126	immunoresponsive gene 1	1.73705	2.79782	3.63694	2.01322	4.0552	4.68255	3.74128	5.11448	13.6355	0.599091	0.00146271
Trim6	94088	ENSMUSG00000072244	tripartite motif-containing 6	3.66307	4.38172	2.34648	3.33777	0.865773	0.990726	1.7003	1.63351	6.35899	-0.523845	0.00149302
Top2a	21973	ENSMUSG00000020914	topoisomerase (DNA) II alpha	6.05177	6.09755	5.14244	5.33909	6.84927	6.45734	6.14445	6.71537	72.7014	0.588668	0.00159308
Klf6	23849	ENSMUSG00000000078	Kruppel-like factor 6	10.1996	10.0603	10.2673	9.97177	10.2238	10.9694	10.537	10.6142	1340.8	0.418616	0.00177784
Sarnp	66118	ENSMUSG00000078427	SAP domain containing ribonucleoprotein	7.27624	7.16885	6.90073	7.1874	6.26027	6.66807	6.69154	6.56329	116.553	-0.481734	0.00181049
Cxcl2	20310	ENSMUSG00000058427	chemokine (C-X-C motif) ligand 2	6.67959	7.31087	6.17179	5.92419	6.74253	9.27834	8.85933	8.11635	232.008	0.578523	0.00182237
Zfp715	69930	ENSMUSG00000012640	zinc finger protein 715	6.69592	6.68942	6.80908	6.28415	5.89201	5.91244	6.16721	5.92899	80.1695	-0.515678	0.00197404
Parp3	235587	ENSMUSG00000023249	poly (ADP-ribose) polymerase family_ member 3	6.64637	6.03343	5.99823	6.44366	5.60568	5.37416	5.55822	5.62531	61.911	-0.552013	0.00203381
Shfm1	20422	ENSMUSG00000042541	split hand/foot malformation (ectrodactyly) type 1	9.10471	8.55875	8.46766	8.99197	8.01338	8.57763	8.22981	8.0663	373.936	-0.467172	0.00209671
Ypel3	66090	ENSMUSG00000042675	yippee-like 3 (Drosophila)	7.99635	8.15381	7.66419	7.75898	8.42932	8.14636	8.32903	8.80337	293.502	0.454598	0.0021204
Jak3	16453	ENSMUSG00000031805	Janus kinase 3	3.79018	2.31303	3.43375	2.59964	4.43014	4.30426	4.48362	4.87706	15.0929	0.601668	0.00218224
Slc25a5	11740	ENSMUSG00000016319	solute carrier family 25 (mitochondrial carrier_ adenine nucleotide translocator)_ member 5	7.54314	7.30182	7.62889	7.54888	6.91956	7.07956	7.11093	6.96645	155.137	-0.425136	0.00223882
Tmem131	56030	ENSMUSG00000026116	transmembrane protein 131	5.97357	5.79642	6.25132	5.7177	5.24809	5.44125	4.74799	4.92777	47.2477	-0.570247	0.00227898
Psmb5	19173	ENSMUSG00000022193	proteasome (prosome_ macropain) subunit_ beta type 5	6.80532	6.77033	6.50601	6.81185	5.91185	6.22957	6.33742	5.8258	86.1339	-0.503102	0.00229962
Baz2b	407823	ENSMUSG00000026987	bromodomain adjacent to zinc finger domain_ 2B	8.70171	8.99171	9.09288	8.68644	9.04018	9.65561	9.18622	9.56598	568.62	0.429109	0.00249983
Inafm2	100043272	ENSMUSG00000074918	InaF motif containing 2	4.91499	3.98957	4.47549	4.97123	2.92192	3.98256	3.14956	2.64539	16.2731	-0.592137	0.00257324
Cit	12704	ENSMUSG00000029516	citron	3.0001	3.16003	2.91405	2.33602	4.0552	4.23031	4.15968	4.59272	12.3651	0.588427	0.0025884
Cx3cr1	13051	ENSMUSG00000052336	chemokine (C-X3-C motif) receptor 1	5.64397	6.78338	6.58181	5.60219	8.50311	6.73645	7.31834	7.73008	142.237	0.588981	0.00262288
Rnf213	672511	ENSMUSG00000070327	ring finger protein 213	6.84978	8.26503	8.1359	7.33941	8.07627	9.0121	8.36885	8.66823	297.726	0.552561	0.0029707
Ccl6	20305	ENSMUSG00000018927	chemokine (C-C motif) ligand 6	7.63915	7.92555	7.58044	6.91227	8.24609	8.23412	7.91717	8.15411	234.701	0.471683	0.00298871
Fam118b	109229	ENSMUSG00000050471	family with sequence similarity 118_ member B	5.12251	5.38145	5.14244	5.44345	4.25482	4.56713	4.55439	3.76723	28.4082	-0.581693	0.00302941
Eif3k	73830	ENSMUSG00000053565	eukaryotic translation initiation factor 3_ subunit K	8.72178	8.55114	8.66354	8.27963	9.30688	8.80161	9.01172	8.89543	447.189	0.396364	0.00309982
March1	72925	ENSMUSG00000036469	membrane-associated ring finger (C3HC4) 1	5.53927	5.31108	5.82189	4.10403	6.07911	6.69582	5.89461	6.33809	57.9544	0.577529	0.00316589
Mbtps2	270669	ENSMUSG00000046873	membrane-bound transcription factor peptidase_ site 2	5.91897	6.05512	6.20413	6.54097	5.15126	5.50536	5.48764	5.68549	57.8918	-0.532501	0.00319598
Bid	12122	ENSMUSG00000004446	BH3 interacting domain death agonist	6.97548	6.05512	6.07018	6.94819	5.8719	5.81461	5.94816	4.8245	72.4914	-0.566642	0.00330454
Snip1	76793	ENSMUSG00000050213	Smad nuclear interacting protein 1	5.89088	4.5743	5.23925	5.4095	4.25482	4.30426	4.24773	4.46118	29.4135	-0.581431	0.0033564
Mid1ip1	68041	ENSMUSG00000008035	Mid1 interacting protein 1 (gastrulation specific G12-like (zebrafish))	8.04815	7.8531	7.88971	8.32588	7.27401	7.78238	7.41659	7.61874	223.533	-0.427258	0.00338388
Gna15	14676	ENSMUSG00000034792	guanine nucleotide binding protein_ alpha 15	3.1965	3.98957	3.72873	4.0165	4.68198	4.73697	4.62185	5.42805	20.8131	0.582373	0.00347215
Spp1	20750	ENSMUSG00000029304	secreted phosphoprotein 1	12.3811	11.359	11.8655	11.6918	11.4458	11.4259	11.1955	11.3177	3178.86	-0.434796	0.00355747
Calcoco1	67488	ENSMUSG00000023055	calcium binding and coiled coil domain 1	8.54379	8.33763	8.06723	8.01188	8.49655	8.59246	8.83821	8.96386	364.902	0.410397	0.00358815
Nrxn2	18190	ENSMUSG00000033768	neurexin II	5.38669	5.23709	1.78722	6.08342	1.79367	2.79142	3.47554	4.06781	22.6371	-0.50963	0.00365191
Axl	26362	ENSMUSG00000002602	AXL receptor tyrosine kinase	6.7749	6.82186	7.31768	6.572	7.64386	7.36521	7.41659	7.42052	147.044	0.456912	0.00367464
Apoe	11816	ENSMUSG00000002985	apolipoprotein E	14.7371	15.2057	15.3801	14.2553	15.6946	15.5044	15.4073	15.4503	39379.3	0.453577	0.0037744
Tmem9b	56786	ENSMUSG00000031021	TMEM9 domain family_ member B	8.00293	8.19836	7.81839	8.34846	7.52651	7.76284	7.73873	7.49808	236.232	-0.403568	0.00384966
Rsl1d1	66409	ENSMUSG00000005846	ribosomal L1 domain containing 1	8.59257	8.23208	8.06723	8.54502	7.88376	8.05828	7.94377	7.73008	285.213	-0.399939	0.00388029
Ndufa8	68375	ENSMUSG00000026895	NADH dehydrogenase (ubiquinone) 1 alpha subcomplex_ 8	8.13454	8.16383	7.97653	8.16219	7.71898	7.85184	7.70802	7.25164	237.666	-0.397147	0.00397492
Psmd14	59029	ENSMUSG00000026914	proteasome (prosome_ macropain) 26S subunit_ non-ATPase_ 14	8.3355	7.71684	7.70431	8.36184	6.97719	7.81436	7.47248	7.36639	219.579	-0.483494	0.00399457
Ahcyl1	229709	ENSMUSG00000027893	S-adenosylhomocysteine hydrolase-like 1	7.79885	7.63278	7.71557	8.12082	7.19525	7.46531	7.40706	7.34789	194.701	-0.405573	0.00400977
Apex1	11792	ENSMUSG00000035960	apurinic/apyrimidinic endonuclease 1	7.05359	6.82186	6.25132	7.17734	6.2909	6.42455	6.07394	5.59425	92.3459	-0.521674	0.00401145
Ctsc	13032	ENSMUSG00000030560	cathepsin C	7.72121	8.21291	8.25259	7.33037	8.52582	8.42439	8.43598	8.52735	299.134	0.447273	0.00408991
Gpr157	269604	ENSMUSG00000047875	G protein-coupled receptor 157	6.46772	6.48085	5.96086	6.49313	6.79689	6.92406	6.88244	7.12697	101.572	0.46176	0.00409508
Gar1	68147	ENSMUSG00000028010	GAR1 ribonucleoprotein homolog (yeast)	6.42917	5.63295	5.5968	6.24618	4.81437	5.37416	5.52336	4.76995	49.3735	-0.551993	0.00414972
Kif3a	16568	ENSMUSG00000018395	kinesin family member 3A	7.776	8.16882	7.7323	7.7724	8.02709	8.48129	8.25128	8.66823	282.499	0.42162	0.00415867
Gbp7	229900	ENSMUSG00000040253	guanylate binding protein 7	1.73705	3.79702	3.72873	3.33777	4.37404	4.626	5.07126	4.46118	16.7096	0.563051	0.00419021
Dhx30	72831	ENSMUSG00000032480	DEAH (Asp-Glu-Ala-His) box polypeptide 30	6.93479	6.80915	7.0236	7.5332	6.5407	6.63979	6.07394	6.57924	112.204	-0.482752	0.00424392
Btk	12229	ENSMUSG00000031264	Bruton agammaglobulinemia tyrosine kinase	6.46772	6.54358	6.74458	6.88781	7.24302	6.97022	7.24535	7.29092	123.08	0.432154	0.00424701
Dock8	76088	ENSMUSG00000052085	dedicator of cytokinesis 8	5.60991	5.34669	6.20413	5.47663	5.98859	6.53618	6.47147	6.77198	69.2642	0.52752	0.00431499
Ndufa1	54405	ENSMUSG00000016427	NADH dehydrogenase (ubiquinone) 1 alpha subcomplex_ 1	8.28783	7.52809	7.68725	8.32588	7.18713	7.64682	7.37809	7.39371	212.092	-0.464736	0.00436843
Vapa	30960	ENSMUSG00000024091	vesicle-associated membrane protein_ associated protein A	9.05178	8.6928	8.45764	8.88792	8.06302	8.44088	8.53117	8.18049	379.6	-0.403517	0.00439122
Sp140	434484	ENSMUSG00000070031	Sp140 nuclear body protein	7.28706	7.04423	7.3685	6.92434	7.77422	7.5962	7.32847	8.0663	176.007	0.446539	0.00440503
Jun	16476	ENSMUSG00000052684	jun proto-oncogene	8.85134	8.57761	8.90646	8.85361	8.7435	9.59244	9.33686	9.37817	536.383	0.413333	0.00460096
Prkab2	108097	ENSMUSG00000038205	protein kinase_ AMP-activated_ beta 2 non-catalytic subunit	5.67724	5.54369	5.30036	5.4095	4.63501	4.30426	5.02217	4.52845	33.988	-0.544626	0.00467656
Hyou1	12282	ENSMUSG00000032115	hypoxia up-regulated 1	6.26377	5.77043	5.97967	6.24618	5.0829	5.02635	5.86707	5.07002	52.6096	-0.52922	0.00475894
Rnf181	66510	ENSMUSG00000055850	ring finger protein 181	7.68077	7.24633	6.92033	7.55666	6.68604	6.74975	7.09914	6.53085	137.32	-0.466978	0.00479892
Jmjd1c	108829	ENSMUSG00000037876	jumonji domain containing 1C	7.85082	8.07637	8.36055	7.5332	8.366	8.83318	8.398	8.42956	309.352	0.434307	0.00483662
Phpt1	75454	ENSMUSG00000036504	phosphohistidine phosphatase 1	5.21605	5.48097	6.20413	5.01705	6.68604	6.11094	6.31721	6.28072	63.6885	0.532112	0.00498198
Mrps14	64659	ENSMUSG00000058267	mitochondrial ribosomal protein S14	6.79019	6.43194	6.61827	6.88781	6.24471	5.98168	6.18962	6.02528	85.353	-0.457137	0.00507186
Msantd4	78100	ENSMUSG00000041124	Myb/SANT-like DNA-binding domain containing 4 with coiled-coils	6.7749	6.2558	6.91056	6.81185	6.13082	6.28541	5.94816	6.02528	85.6909	-0.46992	0.00527757
Fam71a	619288	ENSMUSG00000091017	family with sequence similarity 71_ member A	1.73705	2.57569	0	0	1.40307	4.30426	3.85779	4.52845	7.90904	0.421828	0.00532781
2810417H13Rik	68026	ENSMUSG00000040204	RIKEN cDNA 2810417H13 gene	4.20956	4.5743	2.56144	3.01541	5.42419	4.30426	5.11874	5.24019	22.9437	0.547067	0.00535115
Snx8	231834	ENSMUSG00000029560	sorting nexin 8	9.30959	9.61093	9.60233	9.03715	10.2735	9.60895	9.72984	9.86167	813.663	0.406006	0.00536097
Scn1b	20266	ENSMUSG00000019194	sodium channel_ voltage-gated_ type I_ beta	5.91897	6.41526	5.5968	5.33909	6.56596	6.24842	6.54283	7.02585	77.6308	0.516944	0.00536899
Tomm22	223696	ENSMUSG00000022427	translocase of outer mitochondrial membrane 22 homolog (yeast)	7.74495	7.53582	7.43132	7.76571	6.88985	7.33024	7.35844	6.64133	165.72	-0.438385	0.00537591
Pdcd6	18570	ENSMUSG00000021576	programmed cell death 6	7.90801	7.59626	7.24182	7.85041	6.80752	7.35654	7.15714	7.13778	170.912	-0.439405	0.00538094
Map4k3	225028	ENSMUSG00000024242	mitogen-activated protein kinase kinase kinase kinase 3	7.11559	6.64719	7.21826	7.47693	6.75357	6.47345	6.64365	6.24117	116.294	-0.467037	0.00540619
Morf4l2	56397	ENSMUSG00000031422	mortality factor 4 like 2	6.69592	6.70322	6.22003	7.12599	5.36784	6.40787	5.7209	6.15865	83.0609	-0.517513	0.00540938
Mta2	23942	ENSMUSG00000071646	metastasis-associated gene family_ member 2	7.391	7.20811	7.36135	7.54106	7.05062	7.03682	6.67575	6.77198	141.724	-0.407498	0.00543537
Crebrf	77128	ENSMUSG00000048249	CREB3 regulatory factor	7.68077	7.78982	7.65837	7.81193	7.74133	8.39507	8.24594	8.3574	253.422	0.3982	0.00545328
Pnkp	59047	ENSMUSG00000002963	polynucleotide kinase 3'- phosphatase	6.19651	6.48085	6.69992	6.49313	6.13082	5.98168	5.62551	5.46286	71.9296	-0.48661	0.00550871
Irs2	384783	ENSMUSG00000038894	insulin receptor substrate 2	7.35032	7.46466	6.54441	6.90009	6.82855	8.43677	7.74631	8.19609	189.094	0.527721	0.00552934
Glul	14645	ENSMUSG00000026473	glutamate-ammonia ligase (glutamine synthetase)	9.50526	10.0763	9.36909	9.34848	9.69392	10.2066	10.1353	10.361	945.166	0.421739	0.00557538
Nfkb2	18034	ENSMUSG00000025225	nuclear factor of kappa light polypeptide gene enhancer in B cells 2_ p49/p100	6.48661	6.0765	6.79853	5.74518	7.63792	6.87637	7.13422	6.51435	107.834	0.51929	0.00558797
Noa1	56412	ENSMUSG00000036285	nitric oxide associated 1	3.36934	3.8965	3.97351	2.82245	4.72747	4.44167	4.86399	4.76995	18.0795	0.550654	0.00566138
Cd82	12521	ENSMUSG00000027215	CD82 antigen	4.85809	4.38172	4.57776	4.40908	5.8098	5.22981	4.91866	5.65571	32.6567	0.540829	0.00573876
Timm17b	21855	ENSMUSG00000031158	translocase of inner mitochondrial membrane 17b	5.89088	6.0765	6.13871	6.20718	6.75357	6.48939	6.69154	6.59502	82.6181	0.443291	0.00581859
Nxt2	237082	ENSMUSG00000042271	nuclear transport factor 2-like export factor 2	5.86223	5.54369	5.23925	5.68968	4.97387	4.44167	4.74799	4.92777	37.0836	-0.526347	0.00595863
Polr2m	28015	ENSMUSG00000032199	polymerase (RNA) II (DNA directed) polypeptide M	7.80639	7.02238	7.05053	7.01746	6.6152	6.66807	6.85466	6.4637	126.462	-0.465677	0.0059685
Mturn	68235	ENSMUSG00000038065	maturin_ neural progenitor differentiation regulator homolog (Xenopus)	4.11558	4.23738	3.81502	4.0165	4.12485	5.56674	5.02217	5.39239	24.7245	0.547142	0.00603888
Phf1	21652	ENSMUSG00000024193	PHD finger protein 1	5.53927	5.44855	5.0741	5.10454	5.89201	6.15158	5.7209	6.17972	50.7465	0.499123	0.00624663
Cstb	13014	ENSMUSG00000005054	cystatin B	11.6131	11.065	10.9364	11.577	10.618	11.2108	10.8394	10.5367	2192.67	-0.414598	0.00630133
Ppp1r14b	18938	ENSMUSG00000056612	protein phosphatase 1_ regulatory (inhibitor) subunit 14B	6.96204	6.31094	6.10485	6.7988	5.76687	6.37393	5.52336	4.65424	73.099	-0.532583	0.00631448
Dzip3	224170	ENSMUSG00000064061	DAZ interacting protein 3_ zinc finger	4.20956	5.11847	5.66809	5.01705	5.62984	5.78908	6.18962	6.15865	47.2135	0.529907	0.00633598
Chd7	320790	ENSMUSG00000041235	chromodomain helicase DNA binding protein 7	6.79019	7.10789	7.09433	6.98324	7.15419	7.67497	7.46332	7.61874	152.951	0.407041	0.00636071
Ccdc115	69668	ENSMUSG00000042111	coiled-coil domain containing 115	8.03537	7.34649	7.54931	8.16219	7.15419	7.49719	7.28751	6.9905	187.171	-0.446089	0.00642519
Rapgef3	223864	ENSMUSG00000022469	Rap guanine nucleotide exchange factor (GEF) 3	1.73705	3.57476	2.56144	3.47544	2.75621	5.15184	4.74799	4.71326	14.9607	0.504132	0.00645771
Prr14	233895	ENSMUSG00000030822	proline rich 14	5.67724	5.34669	5.54723	5.94804	4.93562	4.88891	5.07126	4.52845	38.6613	-0.516018	0.0066194
Ppfibp2	19024	ENSMUSG00000036528	PTPRF interacting protein_ binding protein 2 (liprin beta 2)	7.58758	7.31087	7.5927	7.10493	7.46741	8.14133	7.86243	8.20125	207.522	0.428721	0.00665103
Cenpe	229841	ENSMUSG00000045328	centromere protein E	4.60497	5.11847	5.2077	4.71736	5.67698	6.02607	5.20925	5.92899	41.0731	0.520638	0.0066554
Zfp326	54367	ENSMUSG00000029290	zinc finger protein 326	6.79019	6.93147	6.81955	6.77232	7.11194	7.33906	7.26658	7.39371	133.672	0.384944	0.00678427
Tigar	319801	ENSMUSG00000038028	Trp53 induced glycolysis repulatory phosphatase	5.94653	5.41539	5.41533	5.87527	4.81437	4.98198	5.16471	4.59272	39.6827	-0.515043	0.00683209
Chd3	216848	ENSMUSG00000018474	chromodomain helicase DNA binding protein 3	7.98311	8.13865	8.43056	8.16728	8.89821	8.14636	8.62047	8.95165	351.062	0.410263	0.00697915
Esyt1	23943	ENSMUSG00000025366	extended synaptotagmin-like protein 1	9.37696	9.31081	8.86154	9.8864	8.32589	9.20059	8.8663	8.78286	564.997	-0.448619	0.0070538
4930599N23Rik	75379	ENSMUSG00000073144	RIKEN cDNA 4930599N23 gene	0	0.994445	1.78722	2.01322	2.56898	3.79008	2.95402	3.6513	5.3202	0.431365	0.00721888
Trim47	217333	ENSMUSG00000020773	tripartite motif-containing 47	6.55981	6.77033	6.50601	6.24618	6.82855	7.15145	7.14573	7.03744	111.387	0.418708	0.00725272
Tm9sf3	107358	ENSMUSG00000025016	transmembrane 9 superfamily member 3	9.97548	9.131	9.34753	9.7758	8.89572	9.33457	9.19732	8.91127	659.739	-0.409809	0.00726369
Psmg2	107047	ENSMUSG00000024537	proteasome (prosome_ macropain) assembly chaperone 2	6.17337	6.32886	5.88309	6.01732	5.42419	5.47366	5.68979	5.19949	55.5108	-0.479099	0.00726436
4833439L19Rik	97820	ENSMUSG00000025871	RIKEN cDNA 4833439L19 gene	6.21928	5.84704	5.5968	6.01732	4.85593	5.11121	5.65801	5.02414	47.974	-0.504502	0.00735933
Dhx9	13211	ENSMUSG00000042699	DEAH (Asp-Glu-Ala-His) box polypeptide 9	7.16334	6.87161	7.24959	7.42688	6.7202	6.78891	6.75301	6.48078	123.735	-0.412664	0.00736167
Ddx27	228889	ENSMUSG00000017999	DEAD (Asp-Glu-Ala-Asp) box polypeptide 27	7.60497	7.22735	7.30282	7.2073	7.05954	6.37393	6.85466	6.90449	136.758	-0.422468	0.00739297
AL591952.3	NULL	ENSMUSG00000116508		2.17001	2.79782	2.34648	2.59964	2.10073	4.98198	3.74128	4.52845	10.8681	0.475103	0.00740348
Pcf11	74737	ENSMUSG00000041328	cleavage and polyadenylation factor subunit homolog (S, cerevisiae)	7.29779	7.03335	7.47836	7.21715	7.32669	8.17128	7.65264	7.9299	187.667	0.428855	0.00745455
Pou3f1	18991	ENSMUSG00000090125	POU domain_ class 3_ transcription factor 1	4.91499	5.34669	3.43375	5.01705	3.73712	6.68201	6.25482	6.54716	48.993	0.520189	0.00747602
Vegfa	22339	ENSMUSG00000023951	vascular endothelial growth factor A	3.66307	3.69017	3.19718	3.47544	3.07053	5.26727	5.02217	5.02414	18.7274	0.519841	0.00753561
Atp5j	11957	ENSMUSG00000022890	ATP synthase_ H+ transporting_ mitochondrial F0 complex_ subunit F	7.72917	7.18862	7.17812	7.36622	6.51499	7.05835	7.09914	6.49767	139.009	-0.44118	0.00760568
Fmod	14264	ENSMUSG00000041559	fibromodulin	3.1965	2.99026	2.34648	4.71736	0	1.57258	2.45926	0	6.37247	-0.397236	0.00807446
Cnot8	69125	ENSMUSG00000020515	CCR4-NOT transcription complex_ subunit 8	6.89291	6.44843	6.45317	6.83762	5.8098	6.28541	5.839	6.3001	83.7879	-0.453384	0.00810235
Ppm1f	68606	ENSMUSG00000026181	protein phosphatase 1F (PP2C domain containing)	4.60497	5.11847	5.57223	5.60219	4.48415	4.23031	4.62185	4.15553	28.8526	-0.523161	0.00814313
S100b	20203	ENSMUSG00000033208	S100 protein_ beta polypeptide_ neural	5.465	4.63317	2.09378	4.82432	0	2.79142	2.95402	3.52523	15.0964	-0.446138	0.00821503
3110082I17Rik	73212	ENSMUSG00000053553	RIKEN cDNA 3110082I17 gene	5.50261	5.44855	5.97967	6.03969	5.18426	4.78942	5.33519	4.52845	42.1696	-0.506111	0.00826919
Sf3b6	66055	ENSMUSG00000037361	splicing factor 3B_ subunit 6	8.25514	7.54352	7.3685	7.77907	7.04164	7.2389	7.56108	6.78579	181.372	-0.449624	0.0083667
Entpd1	12495	ENSMUSG00000048120	ectonucleoside triphosphate diphosphohydrolase 1	6.12596	6.95474	6.93966	6.61733	7.28166	7.03682	7.34852	7.30057	126.794	0.430412	0.00838319
Tgfbrap1	73122	ENSMUSG00000070939	transforming growth factor_ beta receptor associated protein 1	6.4095	6.52815	6.9869	6.63213	6.4212	6.00405	5.81037	5.87832	82.5189	-0.456972	0.00838556
Ifitm2	80876	ENSMUSG00000060591	interferon induced transmembrane protein 2	6.84978	7.22735	7.14519	6.572	7.78502	7.19097	7.41659	7.53943	152.18	0.422655	0.00842752
AC127341.3	NULL	ENSMUSG00000116657		3.66307	4.31135	2.74849	3.01541	2.56898	7.13127	5.78116	6.42891	40.8256	0.395045	0.00850221
Emc7	73024	ENSMUSG00000055943	ER membrane protein complex subunit 7	8.38166	7.52809	7.78135	8.22699	7.05062	7.72967	7.49064	7.48966	216.766	-0.436023	0.0085271
Psmd5	66998	ENSMUSG00000026869	proteasome (prosome_ macropain) 26S subunit_ non-ATPase_ 5	6.74382	5.57406	6.15534	6.54097	5.27897	5.3394	6.04964	5.35582	62.2139	-0.502824	0.00865087
Cep112	76380	ENSMUSG00000020728	centrosomal protein 112	3.1965	4.63317	3.89644	3.6011	4.58646	5.26727	4.74799	5.19949	22.3955	0.52286	0.00867023
Lsp1	16985	ENSMUSG00000018819	lymphocyte specific 1	3.52367	4.51292	3.19718	3.47544	4.37404	4.68255	4.97134	5.27977	20.4075	0.521377	0.00867079
Rasd2	75141	ENSMUSG00000034472	RASD family_ member 2	1.11554	3.44932	0	2.59964	1.40307	4.78942	4.6863	5.11448	12.8549	0.413575	0.00872689
Tgfb1	21803	ENSMUSG00000002603	transforming growth factor_ beta 1	7.16334	7.38981	7.61693	7.35734	8.366	7.52839	7.77623	7.83345	203.147	0.417513	0.00875094
Srsf1	110809	ENSMUSG00000018379	serine/arginine-rich splicing factor 1	7.90098	7.36397	7.45167	7.9948	6.9959	7.40777	7.29786	7.03744	176.506	-0.411692	0.00884005
Zfp579	68490	ENSMUSG00000051550	zinc finger protein 579	4.01506	4.07699	3.72873	3.33777	5.01114	4.3746	4.62185	5.11448	20.0836	0.521155	0.0089168
Smad5	17129	ENSMUSG00000021540	SMAD family member 5	6.19651	6.83446	6.72242	6.5252	6.22898	6.04776	5.89461	5.8258	79.3173	-0.446159	0.00897264
Spdl1	70385	ENSMUSG00000069910	spindle apparatus coiled-coil protein 1	3.907	3.98957	3.97351	3.92332	4.0552	5.56674	5.02217	4.92777	22.5901	0.519995	0.00904508
Mdm2	17246	ENSMUSG00000020184	transformed mouse 3T3 cell double minute 2	10.0631	10.3683	9.76428	9.50139	9.71242	10.8471	10.6157	10.7718	1247.04	0.446273	0.00906215
Plk1	18817	ENSMUSG00000030867	polo-like kinase 1	4.01506	3.69017	2.56144	4.0165	4.81437	4.84002	4.24773	4.97676	18.8033	0.517291	0.00914865
Slc9a9	331004	ENSMUSG00000031129	solute carrier family 9 (sodium/hydrogen exchanger)_ member 9	6.36935	6.57395	6.93966	5.33909	7.33406	7.19097	6.82634	7.11608	111.607	0.485287	0.00922003
Sgpp1	81535	ENSMUSG00000021054	sphingosine-1-phosphate phosphatase 1	7.09111	6.97764	7.0594	7.05088	6.55339	6.50516	6.85466	6.3001	112.455	-0.397538	0.00929204
Lig1	16881	ENSMUSG00000056394	ligase I_ DNA_ ATP-dependent	7.05359	7.58884	7.24182	6.99474	8.27701	7.25764	7.55246	8.01445	188.221	0.446298	0.00962777
Ube2g2	22213	ENSMUSG00000009293	ubiquitin-conjugating enzyme E2G 2	7.5963	7.44014	7.13683	7.9948	6.9959	7.35654	6.98848	6.35672	156.931	-0.451133	0.00976389
Dnaja3	83945	ENSMUSG00000004069	DnaJ (Hsp40) homolog_ subfamily A_ member 3	5.91897	5.54369	5.44269	6.01732	4.97387	4.98198	5.41343	4.31644	41.6235	-0.497861	0.0097688
